# Supplementary material for: Allele frequency deviation (AFD) as a new prognostic model to predict overall survival in lung adenocarcinoma (LUAD)
Source: Cancer Cell Int. 2021 Aug 26;21:451. doi: 10.1186/s12935-021-02127-z (PMC8390239; doi:10.1186/s12935-021-02127-z)
Supplement: Supplementary file 1 — Additional file 1: Table S1. Source data of clinical information for patients with lung adenocarcinoma (LUAD). [file 12935_2021_2127_MOESM1_ESM.xlsx]

## Sheet: Sheet1
SampleID	OS_month	OS.E	sex	age	Smoking_status	pT	Tumor_size
3439	30.1667	0	Male	58	Former/current	T1a	1.6
3338	51.9	0	Female	67	Never	T2a	6
3284	50.3	0	Female	62	Never	T2a	1.8
3255	53.2667	0	Female	60	Never	T1a	1.6
3246	53.2667	0	Male	50	Former/current	T1a	1.3
3244	49.4333	0	Female	55	Never	T1a	1.8
3238	41.4	0	Male	55	Former/current	T1a	3
1330	35.5	1	Male	58	Former/current	T1a	1.5
1954	31.5	1	Male	74	Former/current	T2a	3.5
2313	47.2333	0	Male	76	Never	T2a	4
1626	25.7	1	Male	64	Former/current	T1b	3
1664	58.9333	0	Female	37	Never	T1a	1.4
1659	24	1	Male	61	Former/current	T2b	5.7
2671	34	0	Male	65	Never	T1a	1.5
1941	44	0	Male	56	Former/current	T2a	4.5
1684	31	1	Female	58	Never	T1b	2.5
2655	7.1	1	Female	71	Never	T1b	2.2
2926	11.9667	1	Female	37	Never	T1b	2.3
1964	53.8333	0	Female	61	Never	T2a	1
3021	29	0	Female	62	Former/current	T1a	1.5
1229	3.6	1	Female	73	Never	T2a	3
2437	31.8667	0	Male	63	Former/current	T1a	1.5
2371	49.9333	0	Female	62	Never	T2a	3
2354	64.5333	0	Male	73	Never	T1b	2.5
2421	56.3	0	Male	61	Never	T1b	1.6
2357	57	0	Male	54	Never	T1b	2.4
2391	64.8667	0	Female	62	Never	T1a	1
2381	56.6667	0	Male	76	Former/current	T1b	2
2298	63.7667	0	Male	54	Former/current	T1b	2.5
2291	57.8333	0	Female	84	Never	T1a	2
2300	48.8333	0	Male	78	Never	T2a	3
2394	64.8333	0	Male	77	Former/current	T1a	1.8
2340	57.1333	0	Male	47	Never	T1b	3
2285	49.0667	0	Male	61	Former/current	T1a	2
2393	64.7667	0	Male	70	Former/current	T1a	1.5
2406	33.8333	0	Female	70	Never	T1a	2
2399	58.4333	0	Male	56	Never	T1b	5
2443	62.5667	0	Female	61	Never	T1a	1.7
4021	43.7	0	Female	44	Never	T1a	1.5
3157	12.3	0	Female	55	Never	T2a	4
2798	42.4333	0	Female	70	Never	T1b	2.5
2910	38.1	0	Male	61	Never	T4	1.5
3426	31.9333	0	Female	64	Never	T1a	1.8
2753	40.9333	0	Male	55	Never	T2a	3
2219	47.8333	0	Male	37	Never	T1a	1.2
1435	58.5333	0	Female	60	Never	T2a	2.5
1375	10.7	1	Female	57	Former/current	T1b	3
2057	69.1333	0	Female	53	Never	T2a	3.5
2246	59	0	Female	67	Never	T1a	2
1307	40.7	0	Female	79	Never	T1b	2.2
1539	61.7333	0	Male	74	Former/current	T2a	1.2
1244	43.6	0	Female	68	Never	T2a	3
2272	59.9333	0	Female	55	Never	T1a	2
1414	54.8333	0	Male	77	Former/current	T1b	2.5
2240	58.5	0	Female	76	Never	T2a	1.7
2270	66.3	0	Male	54	Former/current	T1b	2.5
1423	8.23	1	Female	53	Never	T2a	3.5
2129	26	0	Female	48	Never	T2a	4.3
1829	27.1333	0	Male	62	Never	T2a	3.5
1873	33.2667	0	Male	60	Never	T1a	1.8
1889	33.6	0	Male	76	Former/current	T1a	2
2210	28	0	Male	71	Former/current	T1a	1.5
1851	23.57	1	Female	72	Never	T2a	3.6
1906	72.3667	0	Male	56	Never	T1a	2
2254	17.7667	0	Male	71	Former/current	T1a	0.5
1924	33.97	0	Male	50	Never	T1a	0.7
2732	4.17	1	Male	77	Former/current	T2a	3
2267	66.4	0	Female	71	Never	T1b	3
2274	66.8333	0	Male	65	Never	T1b	3
1474	41.5	0	Male	74	Former/current	T2a	2.5
2045	69.6667	0	Female	59	Never	T1b	2
1412	13.4	1	Female	56	Never	T1a	1.5
1242	53.4	0	Female	57	Never	T1b	3
1404	62.7667	0	Female	65	Never	T2a	2.8
2509	62.3	0	Female	57	Never	T1a	1.7
2633	53.5	0	Female	68	Never	T2a	2
2578	44.3667	0	Female	47	Never	T1b	2.5
2532	62.9	0	Male	71	Never	T2a	3.1
2661	55.2667	0	Female	42	Never	T1a	1.5
2628	56.0333	0	Female	67	Never	T1a	2
2648	54.3333	0	Male	67	Former/current	T1b	2
2542	54.5333	0	Male	68	Former/current	T1a	2.8
2641	61.1667	0	Male	59	Former/current	T2a	0.7
1836	54.6667	0	Female	64	Never	T2a	3
1850	27	1	Female	64	Never	T2a	4
1890	72.7	0	Female	44	Never	T2a	3.8
2066	27.5	0	Male	75	Former/current	T1a	2
2373	12.8	1	Male	62	Never	T1b	2.2
2508	61.0333	0	Male	48	Never	T1a	0.8
2561	62.5	0	Male	39	Former/current	T1a	1.6
3809	40.8	0	Female	61	Never	T1a	1
3815	42.9333	0	Female	65	Never	T1a	0.7
2537	45.7	0	Female	53	Never	T1a	2
3482	47.7333	0	Female	57	Never	T1b	2
1877	54.0333	0	Female	60	Never	T1a	1.5
1927	32.9333	0	Male	68	Former/current	T2a	3.3
1901	55.3667	0	Female	67	Never	T2a	3.5
1919	72.1333	0	Female	68	Never	T2a	4.5
2159	10.93	1	Male	55	Former/current	T1b	2.5
1706	27	1	Female	66	Never	T2a	2
1653	36	0	Male	48	Never	T1b	2.5
1600	73.2	0	Female	55	Never	T1b	2.2
